# Supplementary material for: What Results Should Be Returned from Opportunistic Screening in Translational Research?
Source: J Pers Med. 2020 Mar 1;10(1):13. doi: 10.3390/jpm10010013 (PMC7151595; doi:10.3390/jpm10010013)
Supplement: Supplementary file 1 [file jpm-10-00013-s001.zip]

Archive with 16 entries (15 files):
- supplementary files/
- __MACOSX/._supplementary files
- supplementary files/Supplemental TABLE 3 final.docx
- __MACOSX/supplementary files/._Supplemental TABLE 3 final.docx
- supplementary files/.DS_Store
- __MACOSX/supplementary files/._.DS_Store
- supplementary files/Supplemental TABLE 1 final.docx
- __MACOSX/supplementary files/._Supplemental TABLE 1 final.docx
- supplementary files/Supplemental TABLE 1 final.pdf
- __MACOSX/supplementary files/._Supplemental TABLE 1 final.pdf
- supplementary files/Supplemental TABLE 2 final.pdf
- __MACOSX/supplementary files/._Supplemental TABLE 2 final.pdf
- supplementary files/Supplemental TABLE 2 final.docx
- __MACOSX/supplementary files/._Supplemental TABLE 2 final.docx
- supplementary files/Supplemental TABLE 3 final.pdf
- __MACOSX/supplementary files/._Supplemental TABLE 3 final.pdf
